# Supplementary material for: Penfluridol Triggers GSDME‐Mediated Immunogenic Pyroptosis to Potentiate Antitumor Immunotherapy
Source: Adv Sci (Weinh). 2026 Jul 3:e76408. Online ahead of print. doi: 10.1002/advs.76408 (PMC13334586; doi:10.1002/advs.76408)
Supplement: Supplementary file 2 — Supporting File 2: advs76408‐sup‐0002‐TableS1.xlsx. [file ADVS-9999-e76408-s001.xlsx]

## Sheet: Sheet1
Table S1. List of 240 screened antipsychotics compounds.
Catalog Number	Product Name
S1189	Aprepitant
S1243	Agomelatine
S1256	Rufinamide
S1259	Ramelteon
S1280	Amisulpride
S1281	Aniracetam
S1283	Asenapine maleate
S1329	Etomidate
S1330	Felbamate
S1332	Flumazenil
S1333	Fluoxetine HCl
S1334	Flupirtine maleate
S1336	Fluvoxamine maleate
S1356	Levetiracetam
S1357	Lidocaine
S1382	Mianserin HCl
S1385	Mosapride Citrate
S1391	Oxcarbazepine
S1397	Rocuronium Bromide
S1405	Vecuronium Bromide
S1432	Sumatriptan Succinate
S1436	Tianeptine sodium
S1437	Tizanidine HCl
S1438	Topiramate
S1441	Venlafaxine HCl
S1444	Ziprasidone HCl
S1445	Zonisamide
S1458	VX-745
S1472	Safinamide Mesylate
S1483	Iloperidone
S1488	Naratriptan HCl
S1607	Rizatriptan Benzoate
S1614	Riluzole
S1619	Prilocaine
S1646	Ketorolac
S1649	Zolmitriptan
S1662	Isradipine
S1680	Disulfiram
S1693	Carbamazepine
S1703	Divalproex Sodium
S1736	Methocarbamol
S1763	Quetiapine Fumarate
S1771	Chlorprothixene
S1789	Tetrabenazine (Xenazine)
S1816	Chlorpheniramine Maleate
S1828	Proparacaine HCl
S1832	Atracurium Besylate
S1869	Dapoxetine HCl
S1891	Carbidopa
S1898	Tropisetron HCl
S1913	Tropicamide
S1914	Pregnenolone
S1920	Haloperidol
S1965	Primidone
S1969	Nefiracetam
S1975	Aripiprazole
S1978	Methscopolamine
S2011	Pramipexole 2HCl Monohydrate
S2020	Formoterol Hemifumarate
S2024	Ketotifen Fumarate
S2030	Flunarizine 2HCl
S2043	Memantine HCl
S2054	Orphenadrine Citrate
S2055	Gimeracil
S2083	Procaterol HCl
S2084	Duloxetine HCl
S2086	Ivabradine HCl
S2091	Betaxolol
S2097	Ambrisentan
S2103	Naltrexone HCl
S2104	Levosulpiride
S2111	Lapatinib
S2113	Cisatracurium Besylate
S2114	Dronedarone HCl
S2131	Roflumilast
S2217	Irinotecan HCl Trihydrate
S2318	Lappaconitine
S2374	5-hydroxytryptophan (5-HTP)
S2383	Gastrodin
S2437	Rotundine
S2438	Synephrine HCl
S2453	Benserazide HCl
S2454	Bupivacaine HCl
S2455	Bethanechol chloride
S2456	Chlorpromazine HCl
S2457	Clindamycin HCl
S2461	Domperidone
S2466	Estriol
S2475	Imatinib (STI571)
S2480	Loperamide HCl
S2491	Nitrendipine
S2493	Olanzapine
S2494	Olopatadine HCl
S2509	Sotalol HCl
S2517	Maprotiline HCl
S2519	Naphazoline HCl
S2524	Phenytoin Sodium
S2525	Phenytoin
S2529	Dopamine HCl
S2535	Econazole nitrate
S2541	Clomipramine HCl
S2547	Tiotropium Bromide hydrate
S2550	Tolterodine tartrate
S2552	Azelastine HCl
S2553	5-Aminolevulinic acid HCl
S2555	Clarithromycin
S2566	Isoprenaline HCl
S2584	Clobetasol propionate
S2589	Miglitol
S2601	Gliclazide
S2614	Arecoline HBr
S2615	Noradrenaline bitartrate monohydrate
S2680	Ibrutinib (PCI-32765)
S2809	MPEP
S3005	Paroxetine HCl
S3022	Cabazitaxel
S3053	Azelnidipine
S3063	Diclofenac Diethylamine
S3070	Piracetam
S3075	Dexmedetomidine
S3079	Atovaquone
S3080	Etravirine (TMC125)
S3105	Nadifloxacin
S3117	Oxybutynin chloride
S3144	Darifenacin HBr
S3147	Entacapone
S3150	Articaine HCl
S3154	Butenafine HCl
S3155	Mepivacaine HCl
S3163	Benztropine mesylate
S3167	Altrenogest
S3175	Atomoxetine HCl
S3176	Betahistine 2HCl
S3178	Brinzolamide
S3180	Eletriptan HBr
S3183	Amitriptyline HCl
S3189	Ropinirole HCl
S3195	Azlocillin sodium salt
S3199	Reboxetine mesylate
S3201	Trifluoperazine 2HCl
S3204	Meptazinol HCl
S3208	Fexofenadine HCl
S3212	Moclobemide (Ro 111163)
S3625	Tyramine
S3656	Piribedil
S3664	Flupenthixol dihydrochloride
S3843	Madecassoside
S3854	Tetrahydropalmatine hydrochloride
S3866	Galanthamine
S3895	Sophoridine
S3957	Gamma-Oryzanol
S3972	Lobeline hydrochloride
S4000	Pergolide Mesylate
S4004	Ethambutol 2HCl
S4010	Acebutolol HCl
S4023	Procaine HCl
S4025	Homatropine Bromide
S4026	Hydroxyzine 2HCl
S4031	Aclidinium Bromide
S4034	Diphemanil Methylsulfate
S4037	Doxapram HCl
S4039	Methazolamide
S4040	Norethindrone
S4045	Pheniramine Maleate
S4049	Valdecoxib
S4056	Retapamulin
S4058	Ropivacaine HCl
S4061	Levobupivacaine HCl
S4064	Escitalopram Oxalate
S4070	Guanidine HCl
S4072	Decamethonium Bromide
S4074	Sodium Nitrite
S4084	Lomerizine 2HCl
S4086	Loxapine Succinate
S4092	Pramoxine HCl
S4096	Droperidol
S4112	Desvenlafaxine Succinate
S4113	Desvenlafaxine
S4151	Penfluridol
S4161	Benzoic Acid
S4162	Benzethonium Chloride
S4181	Nicardipine HCl
S4189	Cyclandelate
S4197	Bemegride
S4200	Tolperisone HCl
S4210	Benzocaine
S4219	Azaperone
S4229	Oxybuprocaine HCl
S4240	Doxylamine Succinate
S4244	Serotonin HCl
S4246	Tranylcypromine (2-PCPA) HCl
S4256	Buspirone HCl
S4270	Oxiracetam
S4274	Rotigotine
S4281	Tasimelteon
S4283	Cyclobenzaprine HCl
S4289	Metoclopramide HCl
S4292	Diphenidol HCl
S4309	Bromocriptine Mesylate
S4317	Clorgyline HCl
S4338	Methoxamine HCl
S4406	Pindolol
S4506	Acetazolamide
S4512	Aceglutamide
S4542	Trihexyphenidyl hydrochloride
S4544	Urethane
S4569	Fluphenazine dihydrochloride
S4570	Halothane
S4583	Butamben
S4626	Ethosuximide
S4631	Prochlorperazine dimaleate salt
S4633	Isosorbide Mononitrate
S4639	Brexpiprazole
S4648	Dantrolene sodium hemiheptahydrate
S4655	Sulpiride
S4657	Eslicarbazepine Acetate
S4660	Glycopyrrolate
S4661	Tiagabine hydrochloride
S4668	Procaine
S4669	Benzocaine hydrochloride
S4675	Tiagabine
S4687	Rivastigmine
S4727	Cinnarizine
S4734	Retigabine 2HCl
S4769	L-5-Hydroxytryptophan
S4792	N-Acetylneuraminic acid
S4867	Propacetamol hydrochloride
S4889	Perospirone hydrochloride
S4988	Tiamulin fumarate
S5002	Fingolimod (FTY720) HCl
S5034	Melitracen hydrochloride
S5038	Valethamate Bromide
S5060	Metadoxine
S5179	Ropivacaine Mesilate
S5203	Sulbutiamine
S5223	Phenylpiracetam
S5224	Adrafinil
S5238	Solifenacin
S5258	Revefenacin
S5287	Tiletamine Hydrochloride
